# Supplementary material for: The Role of Zinc Against Bacterial Infections in Neonates, Children, and Adults: A Scoping Review from the Available Evidence of Randomized Controlled Trials About Zinc Supplementation to New Research Opportunities
Source: Antibiotics (Basel). 2026 Jan 8;15(1):66. doi: 10.3390/antibiotics15010066 (PMC12837213; doi:10.3390/antibiotics15010066)
Supplement: Supplementary file 1 [file antibiotics-15-00066-s001.zip]

Archive with 1 entries (1 files):
- antibiotics-4003285-supplementary.pdf
